# Supplementary material for: Contrasting Volatilomes of Livestock Dung Drive Preference of the Dung Beetle Bubas bison (Coleoptera: Scarabaeidae)
Source: Molecules. 2022 Jun 28;27(13):4152. doi: 10.3390/molecules27134152 (PMC9268081; doi:10.3390/molecules27134152)
Supplement: Supplementary file 1 [file molecules-27-04152-s001.zip]

Archive with 1 entries (1 files):
- molecules-1767461-supplementary.pdf
